# Supplementary material for: RNA-activated protein cleavage with a CRISPR-associated endopeptidase
Source: Science. Author manuscript; Available in PMC 2023 Mar 21. (PMC10028731; doi:10.1126/science.add7450)
Supplement: Tables S1 - S7 [file NIHMS1863051-supplement-Tables_S1_-_S7.xlsx]

## Sheet: Table S1
Table S1. Cryo-EM data collection, refinement, and validation statistics
	DiCas7-11-crRNA-Csx29 (PDB ID: 8EEX)
	Focused refinement of Cas7-11 and Csx29 NTD domain	Focused refinement of Csx29
	EMDB ID: EMD-28064	TPR and CHAT domains
		EMDB ID: EMD-28070
Data collection and Processing
Microscope	Thermo Scientific Titan Krios G3i cryo TEM
Voltage (keV)	300
Camera	Gatan K3
Magnification	130000
Pixel size at detector (Å/pixel)	0.663
Total electron exposure (e–/Å2)	40
Exposure rate (e-/pixel/sec)	25
Number of frames collected during exposure	30
Defocus range (μm)	-0.5 to -2
Automation software	EPU
Energy filter slit width (if used)	20 eV
Micrographs collected (no.)	16553
Total extracted particles (no.)	877928
Refined particles (no.)	107,239 sub particles	90,798 sub particles
Symmetry imposed	C1	C1
Estimated angular accuracy	0.85	0.97
Estimated translation accuracy (Å)	0.4	0.6
Resolution (global, Å)
FSC 0.5 (unmasked/masked)	4.13 / 3.32	4.24 / 3.58
FSC 0.143 (unmasked/masked)	3.54 / 2.95	3.79 / 3.15
Resolution range (local, Å)	2.92 – 4.20	3.11 – 3.67
3D-FSC Sphericity	0.982	0.715
Map sharpening B factor (Å2)	-62	-82
Model composition
Protein residues	1,348 660
Nucleotides	36
Ligands	4
Model Refinement
Refinement package
- resolution cutoff
Model-Map scores
-CC
-CCvolume/CCmask
-FSC 0.5 (Å)
B factors (Å2)
Protein residues	phenix.real_space_refine
Nucleotides	3	3.2
Ligands
R.m.s. deviations from ideal values	0.88	0.77
Bond lengths (Å)	0.97	0.99
Bond angles (°)	2.97	3.25
	52 73
	49
	104
	0.006 0.005
	1.202 0.833
Validation
MolProbity score	0.69 0.79
CaBLAM outliers (%)	1.59 1.84
Clashscore	0.57 0.83
Poor rotamers (%)	0.60 0.34
C-beta deviations (%)	0 0
EMRinger score	4.68 4.57
RNA geometry
Correct sugar puckers (%)	100
Good backbone conformations (%)	77.8
Ramachandran plot
Favored (%)	98.35 97.87
Outliers (%)	0 0
	DiCas7-11-crRNA-target RNA-Csx29-Csx30 (PDB ID: 8EEY)
	Focused refinement of Cas7-11 excluding INS domain	Focused refinement of Cas7-11
	EMDB ID: EMD-28065	INS domain
		EMDB ID: EMD-28071
Data collection and Processing
Microscope	Thermo Scientific Titan Krios G3i cryo TEM
Voltage (keV)	300
Camera	Gatan K3
Magnification	130000
Pixel size at detector (Å/pixel)	0.663
Total electron exposure (e–/Å2)	40
Exposure rate (e-/pixel/sec)	25
Number of frames collected during exposure	30
Defocus range (μm)	-0.5 to -2
Automation software	EPU
Energy filter slit width (if used)	20 eV
Micrographs collected (no.)	10963
Total extracted particles (no.)	2143080
Refined particles (no.)	65,733 sub particles	65,733 sub particles
Symmetry imposed	C1	C1
Estimated angular accuracy	0.56	0.92
Estimated translation accuracy (Å)	0.3	0.52
Resolution (global, Å)
FSC 0.5 (unmasked/masked)	3.98 / 2.95	4.24 / 3.18
FSC 0.143 (unmasked/masked)	3.21 / 2.53	3.50 / 2.82
Resolution range (local, Å)	2.49 – 3.72	2.79 – 4.21
3D-FSC Sphericity	0.975	0.589
Map sharpening B factor (Å2)	-45	-47
Model composition
Protein residues	1,216 328
Nucleotides	66
Ligands	4
Model Refinement
Refinement package
- resolution cutoff
Model-Map scores
-CC
-CCvolume/CCmask
-FSC 0.5 (Å)
B factors (Å2)
Protein residues	phenix.real_space_refine
Nucleotides	2.5	2.8
Ligands
R.m.s. deviations from ideal values	0.86	0.86
Bond lengths (Å)	0.97	0.93
Bond angles (°)	2.59	2.92
	53 56
	40
	107
	0.007 0.006
	1.156 1.217
Validation
MolProbity score	0.57 1.16
CaBLAM outliers (%)	0.76 2.16
Clashscore	0.19 1.48
Poor rotamers (%)	0.19 0.33
C-beta deviations (%)	0 0
EMRinger score	5.68 4.86
RNA geometry
Correct sugar puckers (%)	100
Good backbone conformations (%)	80.3
Ramachandran plot
Favored (%)	98.42 96.01
Outliers (%)	0.08 0
	DiCas7-11-crRNA-target RNA-Csx29-Csx30 (PDB ID: 8EEY)
	Focused refinement of Csx29 CHAT domain and Csx30	Focused refinement of Csx29
	EMDB ID: EMD-28073	NTD and TPR domains
		EMDB ID: EMD-28072
Refined particles (no.)	65,382 sub particles	65,382 sub particles
Symmetry imposed	C1	C1
Estimated angular accuracy	0.68	0.58
Estimated translation accuracy (Å)	0.49	0.4
Resolution (global, Å)
FSC 0.5 (unmasked/masked)	4.24 / 3.18	4.13 / 3.06
FSC 0.143 (unmasked/masked)	3.50 / 2.72	3.35 / 2.63
Resolution range (local, Å)	2.74 – 3.80	2.66 – 3.47
3D-FSC Sphericity	0.691	0.893
Map sharpening B factor (Å2)	-46	-47
Model composition
Protein residues	435 414
Nucleotides
Ligands
Model Refinement
Refinement package
- resolution cutoff
Model-Map scores
-CC
-CCvolume/CCmask
-FSC 0.5 (Å)
B factors (Å2)
Protein residues	phenix.real_space_refine
Nucleotides	2.7	2.6
Ligands
R.m.s. deviations from ideal values	0.83	0.8
Bond lengths (Å)	0.95	0.95
Bond angles (°)	2.87	2.87
	50 63
	0.005 0.004
	0.882 0.817
Validation
MolProbity score	0.61 0.56
CaBLAM outliers (%)	0.98 0.25
Clashscore	0.29 0.15
Poor rotamers (%)	0 0
C-beta deviations (%)	0 0
EMRinger score	5.20 2.88
RNA geometry
Correct sugar puckers (%)
Good backbone conformations (%)
Ramachandran plot
Favored (%)	98.34 98.78
Outliers (%)	0 0

## Sheet: Table S2
Table S2. List of CASP-σ motif matches in the DiCASP locus.
	Start	Stop	Strand	Score	p-value	q-value	Matched sequence
0	6650	6673	+	19.3776	6.83e-08	0.00278	TCACATTTCCGAAAAAAGCGCGAC
1	1377	1400	+	19.0714	1.37e-07	0.00279	TCACATTTTCCGAAAACGTGCGAC
2	7683	7706	+	17.5306	8.15e-07	0.011	TCACATTCTGATTTTTATTACGAC

## Sheet: Table S3
Table S3. List of CASP-σ motif matches in promoter regions of D. ishimotonii.
	Sequence Name	Start	Stop	Strand	Score	p-value	q-value	Matched Sequence
0	DENIS_1075	35	58	+	19.02	1.33e-07	0.0996	TCACATTTTCCGAAAACGTGCGAC
1	DENIS_1077	5	28	+	18.69	2.51e-07	0.0996	TCACATTCTGATTTTTATTACGAC
2	DENIS_0717	34	57	+	16.32	2.09e-06	0.552	CAACATTCCACCACATCAGGCGAC
3	DENIS_3089	11	34	+	15.62	4.01e-06	0.796	TCACAATGTATGAAATCACACCAC
4	DENIS_4103	21	44	-	13.87	1.08e-05	1	TCACATCCCAGCGTCCCGGCCGAT
5	DENIS_3478	25	48	+	13.74	1.15e-05	1	TCACATCACAATGGCAGCGGCCAC
6	DENIS_0717	24	47	+	13.69	1.18e-05	1	TAACAATTTTCAACATTCCACCAC
7	DENIS_1114	32	55	-	13.41	1.38e-05	1	CAACATTTCGTCAAGACATGCGAT
8	DENIS_4298	47	70	-	13.4	1.39e-05	1	TAACATTGGGATAACAGCTCTGAC
9	DENIS_1627	54	77	-	13.24	1.51e-05	1	TCCCATATATTGTTCTTTGACGAC
10	DENIS_1525	61	84	-	12.8	1.92e-05	1	TCACATCATAATCATAATACCGAT
11	DENIS_4414	74	97	-	12.66	2.06e-05	1	TCACATTCCCTTCTTTTTGTTGAT
12	DENIS_4788	28	51	-	12.65	2.07e-05	1	TCACATAGAAAATTTACCTATGAC
13	DENIS_2026	40	63	-	12.34	2.42e-05	1	TCACAAAACAGAGAACAGCCTGAC
14	DENIS_1783	4	27	+	11.74	3.08e-05	1	CCACATTCTCCCTTATTTTCTGAT
15	DENIS_1728	71	94	-	11.33	3.54e-05	1	CCCCAATGAACCATCTCATACGAT
16	DENIS_4603	62	85	+	11.32	3.55e-05	1	TCCCAATTAACGAATCCCGATGAC
17	DENIS_1340	41	64	+	11.16	3.73e-05	1	TAACAATGCCGACAAAAGCACCAT
18	DENIS_4972	42	65	-	11.16	3.73e-05	1	CCACAATTCGGAGTTTTATATCAC
19	DENIS_0052	13	36	+	11.13	3.76e-05	1	TACCATTTCTTTCACTGCCTCGAT
20	DENIS_4475	12	35	+	10.95	4e-05	1	CACCATTGGGAGGCGCACGGCCAC
21	DENIS_1962	12	35	+	10.68	4.38e-05	1	TACCAATTCCCGCGTCGGAACGAT
22	DENIS_1665	26	49	+	10.26	5.22e-05	1	TCACATTTGCCTTTTGTCACCGCC
23	DENIS_1733	73	96	+	10.23	5.26e-05	1	TAACAAAGGAAAAGGCGATATGAC
24	DENIS_4886	43	66	+	10.17	5.43e-05	1	TCACATTCTTATGTCCGATCGGAC
25	DENIS_2970	14	37	-	9.94	6.07e-05	1	CAACAACACAGCGGTTTTTACCAC
26	DENIS_3226	61	84	-	9.83	6.37e-05	1	TCCCATATGACGGAATACCCAGAC
27	DENIS_3544	14	37	+	9.78	6.5e-05	1	TCCCAACGGATGGCGGCAGGCGAT
28	DENIS_2889	14	37	-	9.74	6.59e-05	1	TCACAAAGCCCCGGAACAAAAGAT
29	DENIS_3578	74	97	+	9.73	6.61e-05	1	TCACATCAGAAACAGGAAGGACAC
30	DENIS_3095	74	97	-	9.53	7.21e-05	1	TTACAATTGTCGCTATTTCACGAC
31	DENIS_1088	76	99	+	9.5	7.29e-05	1	TCACATCAGAAATGAGGGACTGAT
32	DENIS_2499	73	96	+	9.47	7.39e-05	1	TCACAAATCAGAATATGAGGAGAT
33	DENIS_4295	13	36	-	9.2	8.22e-05	1	CAACAATATCATTGAGATCCACAC
34	DENIS_0858	54	77	-	9.17	8.3e-05	1	TCCCATCGGAAAACCGGCACTGAC
35	DENIS_3125	52	75	-	9.14	8.39e-05	1	TCCCAAATTCAGCCCGGAAATGAC
36	DENIS_0279	6	29	+	9.1	8.5e-05	1	TCCCAAAACCGGTGACAAAGTGAC
37	DENIS_1523	16	39	-	8.98	8.81e-05	1	TCATAATGATACTTTATCAGCGAC
38	DENIS_0513	24	47	-	8.86	9.11e-05	1	TCACAACAGCCACAACCTATTGAT
39	DENIS_1464	11	34	-	8.85	9.14e-05	1	TCATAATAGATAATTTTCAGCGAC
40	DENIS_1472	21	44	+	8.83	9.18e-05	1	CCCCAAATTTCGTTTTATAACGAT
41	DENIS_1975	46	69	+	8.69	9.52e-05	1	CCCCATCGGAGAGGCGCGGGAGAC
42	DENIS_4378	67	90	+	8.66	9.6e-05	1	TAACAAAACCTTACAACTTTCCAT
43	DENIS_3258	73	96	-	8.56	9.87e-05	1	CCCCATTCTGTTGCTGATTCTGAT

## Sheet: Table S4
Table S4. List of probe and primers used for ChIP-qPCR.
Position	Forward primer	Reverse primer	Probe
1733454	GGCAACGCTGGTTCCAACGC	TTTTGCCACCTTGCGCCAGATAGAG	CGCTGGTGGTCGTTTCTGGCGGCAAATTG
1848117	GCAAAGGCGCAGGAATTCAGACAC	ATCTCCTGTCAATGCAATCCGGGT	TCTCACTTATCACTTCACGGAATGAGGGT
2978873	AGCGCTCTCTCGCAATCCGG	GGTATCGGTGCTGAACAGTGAATGTGG	ATGTGGCGTAATCATAAAAAAGCACTTATCTGG
2707069	AATGTTGTAGTGTAGAATGCGGCG	TGCCTTAATGCCCGGTTAACCAGG	ACAGACGTTAAGCTCAGAACAGCGACTT
control	CAAAACTCACCGAGATGCTGCGTG	GCAGACGTACAATGTCATGGCTGC	CCTGGCGGAGTTATTTCTTAACGATTTAAGTG

## Sheet: Table S5
Table S5. List of spacers used in this study.
Target	Sequence (5’ to 3’)
In vitro RNA	CTTTGTTGTCTTCGACATGGGTAATCCTCAT
MIF	ACACAGCGTGCGGCGGGTTCCCGGGTGGAGC
ACTG1	TAAGAATGAATACATTTACAGGCGTAAATGC
HNRNP2AB1	CTTCTGTGGTTTCAAAGCTTAAGCCACCAAT
FTH1	CCAACATGCATGCACTGCCTTGGTGACCAGG
CLIC1	GTGTGTCCATTGGGTAGCAATGTGGAAACCA
CD99	CGGCGACCAGAACACCCAGCAGGCCGAAGAG
CLTA	CTCCTTTATTGCCTTTTCTTTCCACTCTGCT
B4GALNT1	ACAGTGTTTCCACCTTAGGTTCTTAGAGTCC
HECTD3	GTGCCTCCCAGAAATACTGCACCCGCGAGTC

## Sheet: Table S6
Table S6. List of D. ishimotonii CASP proteins used in this study.
Protein	Organism	GenBank DNA	GenBank Protein
CASP-σ	Desulfonema ishimotonii	BEXT01000001.1	GBC60133.1
Csx31	Desulfonema ishimotonii	BEXT01000001.1	GBC60134.1
Csx30	Desulfonema ishimotonii	BEXT01000001.1	GBC60135.1
Csx29	Desulfonema ishimotonii	BEXT01000001.1	GBC60136.1
Cas7-11	Desulfonema ishimotonii	BEXT01000001.1	GBC60137.1

## Sheet: Table S7
Table S7. List of identified type III-E CRISPR loci.
Organism	Source	Accession number
Candidatus Jettenia caeni	NCBI	BAFH01000003.1
Candidatus Brocadia sp. isolate AM9	NCBI	CP091279.1
Candidatus Jettenia caeni isolate MAG_9	NCBI	JABWAR010000005.1
Candidatus Kuenenia sp. isolate YC6	NCBI	SOET01000003.1
Candidatus Magnetomorum sp. Isolate nER2bin1	NCBI	JADFYV010000175.1
Candidatus Scalindua brodae isolate RU1 SCABRO	NCBI	JRYO01000185.1
Deferribacteres bacterium isolate L_MetaBat.35	NCBI	JAADEW010000104.1
Desulfobacterales bacterium isolate nYD0425	NCBI	JADGCY010000041
Desulfonema ishimotonii strain Tokyo 01	NCBI	NZ_BEXT01000001.1
Desulfonema magnum strain 4be13	NCBI	NZ_CP061800.1
Desulfotignum sp. isolate Tobar14m-G13	NCBI	JAIPDP010000222.1
soil metagenome	NCBI	OBJA01001127.1
freshwater metagenome	NCBI	SESD01000293.1
Deltaproteobacteria bacterium RIFOXYD12_FULL_50_9	NCBI	MGTA01000040.1
hre metagenome	JGI	Iso3TCLC
hsm metagenome	JGI	Ga0073580
hvs metagenome	JGI	Ga0190306
Proteobacteria bacterium isolate KR46_Ju.mb.16	NCBI	JAHIQI010000052.1
sst metagenome	JBI	Ga0193932_10482
Candidatus Magnetomorum sp. isolate nER2bin1	NCBI	JADFYV010000127.1
Candidatus Magnetomorum sp. HK-1	NCBI	JPDT01001326.1
Desulfobacteraceae bacterium 4572_88	NCBI	NBMK01000156.1
hvm metagenome	JGI	Ga0190283
wastewater metagenome	ENA	SAMN07839280
oral metagenome DolZOral124_scaffold_5921	NCBI	PDWI01005922.1
Syntrophorhabdaceae bacterium PtaU1.Bin034	NCBI	MVRP01000104.1
